# Supplementary material for: Encapsulation of Bacillus subtilis in Electrospun Poly(3-hydroxybutyrate) Fibers Coated with Cellulose Derivatives for Sustainable Agricultural Applications
Source: Polymers (Basel). 2024 Sep 28;16(19):2749. doi: 10.3390/polym16192749 (PMC11479013; doi:10.3390/polym16192749)
Supplement: Supplementary file 1 [file polymers-16-02749-s001.zip]

Archive with 1 entries (1 files):
- polymers-3222904-supplementary.pdf
